# Supplementary material for: Design, Immunogenicity and Preclinical Efficacy of the ChAdOx1.COVconsv12 Pan-Sarbecovirus T-Cell Vaccine
Source: Vaccines (Basel). 2024 Aug 26;12(9):965. doi: 10.3390/vaccines12090965 (PMC11436245; doi:10.3390/vaccines12090965)
Supplement: Supplementary file 1 [file vaccines-12-00965-s001.zip]

Archive with 1 entries (1 files):
- vaccines-3156622-supplementary.pdf
